# Supplementary material for: High throughput pMHC-I tetramer library production using chaperone-mediated peptide exchange
Source: Nat Commun. 2020 Apr 20;11:1909. doi: 10.1038/s41467-020-15710-1 (PMC7170893; doi:10.1038/s41467-020-15710-1)
Supplement: Supplementary file 4 — Source Data [file 41467_2020_15710_MOESM4_ESM.xlsx]

## Sheet: Figure 3d
Figure 3
Native gel 12% polyacrylamide native gels were run at 90V for 5 hrs at 4oC before visualization with InstantBlue (Expedeon). NS: non-specific gp29 peptide (sequence YPNVNIHNF), used as a negative control.

## Sheet: Figure 4b
Figure 4
Native gel 12% polyacrylamide native gels were run at 90V for 5 hrs at 4oC before visualization with InstantBlue (Expedeon). NS: non-specific gp29 peptide (sequence YPNVNIHNF), used as a negative control.
test peptide sequences are in main text

## Sheet: Figure 4 _c_1
Temp	A68 2			g68 1			raw		Temp	A68			gA68			derivative
25	187937	177299	116899	264746	377347	522952			25	10014.8	51627.9	37333.4	85937	118492	112898
25.993	175073	166224	110014	242836	350115	497191			25.993	-11435.7	36251.9	27155.5	59888.3	72051.4	69433.1
26.986	168118	161401	107051	236992	340924	483802			26.986	-37980.5	18420.6	14998.1	29189.4	16392.1	19225.1
27.979	162702	157243	105739	230936	331551	470882			27.979	-64054.7	2041.19	3374.99	217.775	-36743.4	-26603.3
28.972	157411	155100	104085	224256	318708	456550			28.972	-83470.9	-9197.69	-5243.15	-20917.2	-75469.7	-57569.8
29.965	146517	146627	100300	214576	294049	434266			29.965	-91386.9	-12996.3	-9186.59	-30203.5	-91428.5	-67131.5
30.958	113918	135984	92437.4	196981	259189	408992			30.958	-85831.2	-8960.97	-7955.28	-26491.8	-81776.9	-54091.8
31.951	106088	136390	92434.7	194692	255776	406548			31.951	-68167.6	1640.43	-2111.81	-11097.6	-48993.2	-21886.5
32.943	106622	139003	91633.4	196144	255054	408388			32.943	-42313.5	16647.4	7171.92	13302.3	933.613	23448.2
33.936	109774	141501	95898.6	198564	256786	413632			33.936	-13091.7	33904.1	18675	43823.4	60822.1	75480.5
34.929	112317	147473	96847.9	203912	264325	423073			34.929	15507.2	51941.7	31568.6	78062.7	124111	128882
35.922	117244	153014	99737.2	210890	279509	439264			35.922	41421.1	70277	45611.8	114145	185694	179913
36.915	120958	160236	103840	220892	299569	457740			36.915	64668.7	89341.6	61107.9	150308	241868	226082
37.908	126780	168638	109380	235644	323487	481676			37.908	86757.7	110167	78707.4	184418	289870	265480
38.901	134055	177965	115750	254984	351810	505906			38.901	109783	133966	99151.2	213813	327446	296252
39.894	140279	189612	124085	281461	382242	534953			39.894	135593	161720	123010	235635	352762	316552
40.887	146789	200797	132211	309371	416961	568802			40.887	165214	193829	150443	247558	364670	325016
41.88	159329	218873	145199	339940	455256	607339			41.88	198592	229877	181016	248587	363161	321478
42.872	175701	242041	162437	367787	488069	639400			42.872	234605	268539	213600	239561	349700	307480
43.865	195100	268063	183001	391981	515947	665170			43.865	271288	307637	246389	223105	327179	286176
44.858	215315	299224	205678	407684	540396	683293			44.858	306178	344351	277063	203006	299419	261570
45.851	243701	335141	234023	421920	559210	698582			45.851	336709	375590	303087	183217	270358	237401
46.844	273643	377957	266707	430564	576450	714607			46.844	360591	398496	322125	166872	243226	216198
47.837	304054	423159	300927	440946	589472	728160			47.837	376130	410990	332498	155617	220001	198868
48.83	336949	467649	335274	451297	603573	745210			48.83	382440	412187	333545	149468	201274	184889
49.823	367848	509510	367729	464451	616963	758084			49.823	379511	402538	325760	147162	186530	172879
50.816	398315	548668	397082	476609	631748	773739			50.816	368123	383629	310660	146803	174641	161243
51.809	427702	583095	424758	492651	646534	787195			51.809	349653	357746	290402	146542	164380	148670
52.802	451730	614415	446785	507792	656461	799521			52.802	325825	327365	267318	145087	154752	134406
53.794	474845	641107	466834	521362	668347	812349			53.794	298496	294762	243497	141909	145117	118321
54.787	494991	666180	486171	532966	680071	820639			54.787	269507	261818	220553	137165	135156	100809
55.78	514239	686508	501430	544400	689766	827881			55.78	240589	229991	199565	131426	124777	82583.5
56.773	528639	703677	517740	555558	698979	831674			56.773	213254	200351	181098	125344	113992	64434.9
57.766	542740	721402	533372	567993	709288	836346			57.766	188607	173576	165218	119331	102802	47014
58.759	555243	735904	546485	579070	716687	839061			58.759	167128	149874	151443	113359	91067.4	30686
59.752	565762	746808	559344	589410	724000	838967			59.752	148546	128909	138756	106900	78446.5	15455.8
60.745	576510	754999	572827	600806	729936	838208			60.745	131955	109815	125758	99075.4	64443.8	967.794
61.738	584768	764298	584097	609024	734690	835973			61.738	116139	91386.3	111007	88942.9	48551	-13431.1
62.731	592599	772522	592677	618224	737612	836131			62.731	99967.4	72370.2	93369.9	75815.3	30398.8	-28549.5
63.723	599017	778137	600053	623865	737179	833581			63.723	82678.9	51774.2	72256.9	59457.3	9833	-45161.5
64.716	602950	780741	603776	626703	736353	827344			64.716	63936.9	29036.3	47630.3	40087.7	-13091.4	-63823.9
65.709	607308	780167	605922	628622	734643	821166			65.709	43711.2	4030.19	19871.7	18217.9	-38140.8	-84767.3
66.702	607097	778236	604644	627317	729534	812709			66.702	22097.4	-23047	-10375.8	-5563.5	-64914.1	-107892
67.695	605986	773476	601151	624018	721478	801480			67.695	-808.737	-51804.8	-42304.9	-30739.9	-92843.5	-132837
68.688	606979	765088	593072	618039	710605	786406			68.688	-24922.4	-81739.6	-74986.6	-56893.1	-121232	-159074
69.681	602002	754640	581336	612228	696176	771461			69.681	-50090.7	-112258	-107402	-83628.2	-149336	-185972
70.674	594926	738131	567777	599665	683566	753376			70.674	-75989.5	-142682	-138488	-110463	-176446	-212832
71.667	586768	722266	551247	586765	665143	731004			71.667	-102069	-172268	-167176	-136763	-201909	-238892
72.66	577152	702294	531786	571370	647753	707655			72.66	-127576	-200251	-192421	-161766	-225115	-263339
73.652	564193	677801	511222	551282	624971	683027			73.652	-151650	-225898	-213226	-184680	-245484	-285332
74.645	548645	653716	488508	531891	602800	655595			74.645	-173462	-248571	-228707	-204794	-262511	-304052
75.638	532705	627284	464549	510823	580325	626527			75.638	-192356	-267792	-238254	-221561	-275860	-318775
76.631	515777	598929	438796	488037	555767	597049			76.631	-207960	-283312	-241755	-234620	-285445	-328972
77.624	499720	569073	417907	464865	533378	567811			77.624	-220223	-295154	-239782	-243804	-291448	-334410
78.617	480514	540462	397749	440919	508083	538216			78.617	-229389	-303590	-233623	-249150	-294285	-335212
79.61	462357	511790	378268	416568	486241	509427			79.61	-235893	-308998	-225069	-250884	-294496	-331824
80.603	444204	484341	362436	395048	462353	483793			80.603	-240181	-311603	-215964	-249336	-292577	-324843
81.596	427025	454317	347003	373955	440278	456638			81.596	-242405	-311136	-207601	-244731	-288696	-314711
82.589	409956	424710	331986	352954	419356	433427			82.589	-242037	-306561	-200141	-236905	-282340	-301346
83.582	391151	394890	315949	331393	397238	408663			83.582	-237592	-296013	-192314	-225105	-272049	-283870
84.574	372086	367651	297650	311346	376912	386582			84.574	-226755	-277167	-181657	-208080	-255530	-260724
85.567	351874	338957	277289	293576	352594	363519			85.567	-207171	-248140	-165427	-184637	-230441	-230330
86.56	332986	311540	259190	274290	330568	342662			86.56	-177787	-208754	-141982	-154553	-195759	-192252
87.553	313472	288317	240389	256782	310347	322020			87.553	-140107	-161568	-112003	-119416	-153094	-148277
88.546	294917	267587	224930	239749	288456	301951			88.546	-98498.2	-111879	-78769.9	-82769.8	-107017	-102643

## Sheet: Figure 4 _c_2
Temperature °C	rA24 1			gA24(2) 2			raw	Temp	rA24			gA24			derivative
25	107167	165096	103951	168383	169391	174767		25	-24135.1	-33164.1	-17094.2	7601.07	5518.18	894.252
25.993	102507	154658	99061.6	156184	159026	165092	raw	25.993	-28274.1	-41794.2	-20761.7	-2062.65	-4456.55	-6744.25	derivative
26.986	100225	148240	96401.3	151854	155442	160356		26.986	-33233.4	-52776.8	-25196.8	-13575.5	-16978.3	-15558.1
27.979	96937.7	142749	94201.7	146962	151126	156433		27.979	-37902.8	-63670.3	-29403	-24507.9	-29521.1	-23594.9
28.972	93720.5	136076	91296.3	139777	146971	152480		28.972	-41099.1	-71518.8	-32286.5	-32448.3	-39271.9	-29030
29.965	89475.8	122300	86243.7	132982	138549	144548		29.965	-41954.7	-73881.3	-33022	-35752.2	-44010.7	-30760.6
30.958	81015.2	79169.4	76327.9	119044	117193	134900		30.958	-40200.6	-69786.8	-31343.9	-33939	-42763.2	-28666.5
31.951	77714.4	76338.5	74625	113830	111234	133678		31.951	-36226.8	-60132.8	-27629.8	-27629	-35969	-23466.8
32.943	77332	76846.9	73434.8	113532	110249	132861		32.943	-30903.7	-47295.5	-22736.6	-18120.6	-25120.9	-16291.5
33.936	75858.8	75395.7	72319.1	112387	111130	132650		33.936	-25258.6	-34156.7	-17669.4	-6824.76	-12068.3	-8189.44
34.929	74037.1	76035.9	72203.7	113533	111421	133024		34.929	-20154.8	-23061.4	-13242.3	5206.84	1677.82	218.593
35.922	73576	75836.4	72028.4	115702	112803	133176		35.922	-16090.2	-15185.3	-9869.66	17507.2	15342.2	8837.2
36.915	72668.2	75838.1	70993	117936	115200	133076		36.915	-13139.3	-10475.2	-7536.27	30142.7	28878.2	17971.9
37.908	72992.9	75825.4	71343.4	121031	118948	136384		37.908	-11002.7	-8005.81	-5902.59	43462	42657.6	28084.5
38.901	72155.3	75991.3	70337.4	126159	123751	138278		38.901	-9120.42	-6487.78	-4467.24	57769.1	57052.3	39533.8
39.894	71780.2	73865.6	70557.1	133611	129733	141526		39.894	-6826.32	-4720.49	-2727.1	73030.4	72082.2	52368.1
40.887	68746.2	67666.3	67994.3	140199	136915	146707		40.887	-3520.45	-1893.47	-300.396	88697	87233.5	66208.1
41.88	68509	67779.7	68111	152412	149558	154277		41.88	1185.56	2302.13	3007.61	103697	101489	80242.2
42.872	67982.9	68867	67979.3	168413	163902	165023		42.872	7400.19	7747.46	7208.73	116620	113558	93347.9
43.865	69278	70572.1	69768.6	185279	180535	177376		43.865	14981	14097.4	12195.2	126071	122234	104316
44.858	70027.6	73993.5	70183	205366	199872	192111		44.858	23632	21000.3	17824.8	131078	126755	112123
45.851	72063.8	76545.6	72645.8	227493	218214	206486		45.851	33008.4	28227.9	23978.8	131418	127030	116165
46.844	75456.5	80510.2	75665.4	244406	233697	222315		46.844	42776.8	35670.7	30560.6	127690	123639	116386
47.837	79519.7	85014	77428.3	258912	247440	236165		47.837	52603.3	43233.6	37440.5	121108	117616	113250
48.83	83739.4	90855.7	81513.9	270902	259767	247832		48.83	62090.6	50713.3	44387.2	113084	110107	107571
49.823	88211	98301.5	86436.6	281450	270245	257972		49.823	70716.8	57735.7	51034.4	104794	102050	100279
50.816	94939.1	107103	92209.7	291702	281052	267900		50.816	77848	63788.6	56915	96911.4	93998.8	92182.4
51.809	102575	117475	98483.1	303322	290604	276940		51.809	82866.9	68346.6	61561.4	89588.5	86116.7	83841
52.802	110716	127563	106674	313752	300637	284301		52.802	85393.2	71049.1	64639.4	82646.1	78317.6	75541.1
53.794	119644	140323	113481	324214	309811	292471		53.794	85504	71873.6	66076.9	75823.8	70453.6	67371.9
54.787	126466	150217	120306	331802	316670	298962		54.787	83837.7	71237.5	66146.2	68967.7	62470.8	59330.6
55.78	132208	160193	127328	338368	323664	304408		55.78	81506.1	69967.4	65467.4	62092.5	54477.5	51407.6
56.773	137023	166831	133562	346756	328981	309055		56.773	79830.4	69118.2	64908	55330.1	46716.4	43620.6
57.766	142414	174232	138653	352274	333676	313438		57.766	79982.7	69675.6	65372.9	48825.8	39469.8	36001.1
58.759	148307	183480	144950	357293	336408	316924		58.759	82656.2	72238	67524.5	42644.9	32947.1	28561.2
59.752	155431	192761	150168	362614	340008	319508		59.752	87861.2	76787.5	71520.5	36740.1	27209.5	21267.6
60.745	161519	203629	157506	366100	342130	320218		60.745	94896.6	82628.2	76873.8	30987.4	22154.6	14038.3
61.738	169753	215714	166674	370105	343687	320741		61.738	102493	88508.3	82498.8	25258.2	17557.4	6763.4
62.731	180404	230464	176540	370589	344857	321037		62.731	109079	92883.5	86932.6	19469.7	13133.4	-665.53
63.723	190899	246508	186763	371933	346504	320019		63.723	113101	94254.4	88660.3	13585.3	8600.33	-8327.17
64.716	201371	261630	198470	372647	346619	317572		64.716	113340	91504.7	86450.2	7577.54	3721.29	-16254.8
65.709	211894	277000	208553	372819	347107	315396		65.709	109129	84164.4	79617.7	1402.73	-1663.22	-24436.3
66.702	220541	287089	216656	373843	346463	312295		66.702	100461	72522.3	68159	-4986.26	-7621.31	-32831.4
67.695	228246	294441	221535	370331	344828	306236		67.695	87933.4	57541	52726.8	-11608	-14140.3	-41399.2
68.688	232750	297487	224552	369111	341188	300621		68.688	72568.3	40592	34461.7	-18440.4	-21164.2	-50116.6
69.681	235832	297455	224013	364906	338457	294743		69.681	55559.3	23104.7	14739.2	-25449.1	-28639.7	-58970.6
70.674	238124	295948	222722	360488	334223	288761		70.674	38027.8	6264.85	-5086.01	-32637.8	-36548.4	-67921.2
71.667	238813	293381	218597	356841	329244	279180		71.667	20854.3	-9135.97	-23874	-40086.6	-44907.7	-76866.6
72.66	238060	289609	211739	350593	322622	268725		72.66	4612.06	-22693.1	-40797.3	-47954.9	-53744.7	-85643.3
73.652	236204	284046	205910	343812	315429	258643		73.652	-10419.5	-34305	-55348.6	-56452.3	-63064	-94064.2
74.645	233690	275198	197517	336694	307156	247214		74.645	-24192.4	-44116.1	-67283	-65788.7	-72825.5	-101963
75.638	229501	266077	189943	327895	297704	235391		75.638	-36803.3	-52524.8	-76535.1	-76115.5	-82939.1	-109202
76.631	226736	259754	180131	317922	285440	223237		76.631	-48397.6	-60198.5	-83152.9	-87459.4	-93266.3	-115637
77.624	221762	251456	170182	306011	273818	208801		77.624	-59080.9	-67994.1	-87278.3	-99653	-103613	-121069
78.617	214790	243239	161569	292482	260272	194832		78.617	-68861	-76715	-89162.2	-112276	-113690	-125219
79.61	208336	234370	152139	276895	245747	180543		79.61	-77622	-86739.7	-89171.3	-124620	-123047	-127726
80.603	201738	223423	143912	258339	229891	166016		80.603	-85116.2	-97656.8	-87734.5	-135683	-130997	-128180
81.596	194749	206657	136374	239570	211423	151007		81.596	-90943.3	-108091	-85215.8	-144211	-136592	-126148
82.589	185438	189126	129632	218328	193630	137325		82.589	-94520.4	-115879	-81753.7	-148786	-138678	-121213
83.582	176863	165170	121767	197787	174425	124139		83.582	-95087.1	-118634	-77162.6	-147985	-136075	-113041
84.574	169262	140791	113219	176235	156048	111686		84.574	-91819.9	-114559	-70988.1	-140680	-127872	-101506
85.567	161473	121332	107186	157879	140600	101830		85.567	-84113	-103196	-62759.3	-126448	-113812	-86856.7
86.56	152777	114335	99745.4	141935	128125	94388.2		86.56	-71989	-85774.7	-52358.7	-106015	-94646.6	-69887.8
87.553	145940	109568	94365.7	129384	117151	88848.6		87.553	-56447	-64957	-40326	-81480	-72278.3	-51977.7
88.546	138280	102501	88809.2	118576	108219	83729.4		88.546	-39472.8	-44042.6	-27878.2	-56032.8	-49484.9	-34895.2

## Sheet: Figure 7_11
MART1	DMF5	20 cut off	DMF5+	DMF5-	Tetramer Cutoff of >10	DMF5+	DMF5-	Tetramer Cutoff of >20	DMF5+	DMF5-
43	17		25	43		17	0		17	0
54	17		42	54		17	0		17	0
3	0		28	3		4	12			12
0	0		33	0		62	0		62	0
19	4		96	19		12	0		12	0
25	62		34	4		33	0		33	0
4	12		35	0		15	0		15	0
0	0		75	35		12	0		12	0
35	12		35	75		24	0		24	0
42	33		104	26		68			68	0
75	15		45	15		59			59	0
26	12		60	0		69			69	0
28	24		81	2		36			36	0
33	68		56	25		73			73	0
96	59		15	0		71			71	0
34	69		39	1		185			185	4
35	36		37	32		81	0		81	12
75	73		54	0		12
35	71		20	1		55			55
104	185		60	22		14			14
45	81		54	23		75			75
15	12		95	0		13			13
60	55		60	42		113			113
0	0		79	22		32				32
2	0		23	11		101			101
25	14		48	1		54			54
81	75		37	36		87			87
0	0		43	19		70			70
1	0		32	1		33			33
32	13		31	26		33			33
0	0		47	35		44			44
56	113		129	23		35	0		35
15	32		109	0		33			33
39	101		23	0		52			52
37	54		45			11			11
54	87		49			27			27
20	70		32			29			29
1	0		49			35			35
60	33		63			20			20
54	44		43			3			3
95	35		13			24			24
60	33		11			8			8
79	52		107			15			15
22	11		20			10				10
23	27		17			20			20
48	29		31			23	0		23
37	35		58			145	0		145
43	20		50			39			39
23	3		22			11			11
38	24					6				6
0	0					31			31
42	8					41			41
22	15					44			44
11	10					18			18
31	20					45			45
47	23					88			88
129	145					18	0		18
1	0					16	0		16
109	39					36			36
36	11					44				44
19	6					37				37
23	31					82			82
45	41					51			51
1	0					39				39
32	44					25			25
26	18					24			24
49	45					42			42
63	88					86			86
35	18
23	16
43	36
13	44
11	37
107	82
20	51
0	0
17	39
31	25
58	24
0	0
50	42
22	86

## Sheet: Figure 5_c1
x	refolded			exchanged
20	99.2	98.6	98.5	97	99.1	98.3
10	92.2	98.6	98.5	99	99.1	99
5	98.2	97.7	98.2	97	97.9	98.6
2.5	99.3	98.5	98	96.2	97.7	98.1
1.25	99.1	98.6	97.3	97.9	97.9	97.6
0.625	99.1	97.7	97.1	97.4	97.3	96.5
0.3125	80.9	97.8	96.6	97	96.9	95.3
0.15625	86.8	97.6	97.1	98	97.4	93.9
0.078	81.8	94	95.1	87	74.4	82.4
0.0391	20.5	25	40	29	40	37.9
0.0195	12.1	10.1	0.11	3	5	12
0.000975	1.53	0.043	0.05	5	1	1

## Sheet: Figure 5_c2
x	refolded			exchanged
20	99.2	98.6	98.5	97	99.1
10	92.2	98.6	98.5	99	99.1
5	98.2	97.7	98.2	97	97.9
2.5	99.3	98.5	98	96.2	97.7
1.25	99.1	98.6	97.3	97.9	97.9
0.625	99.1	97.7	97.1	97.4	97.3
0.3125	80.9	97.8	96.6	97	96.9
0.15625	86.8	97.6	97.1	98	97.4
0.078	81.8	94	95.1	87	74.4
0.0391	20.5	25	40	29	40
0.0195	12.1	10.1	0.11	3	5
0.000975	1.53	0.043	0.05	5	1

## Sheet: Figure 5_c3
X	refolded			exchanged
20	97.5	98.1	98.1	98.4	97.5	97.7
10	99.3	97.5	97	88	88	93
5	96.5	98.1	95.4	95.4	94.4	92.4
2.5	99.3	89.9	89.1	88.6	89.4	89.4
1.25	89.2	88	88.3	76.5	88.2	89.4
0.625	87.6	89.1	89.6	84.5	85.9	82.1
0.3125	85.5	80.7	76.6	80.8	77	74.7
0.15625	69.3	71.2	66.5	45.8	42.6	62.1
0.078	62.5	45	40.1	34.1	38.2	31.7
0.0391	34.4	24	20.3	10.1	4.56	12.7
0.0195	10.6	20	5.81	2.17	0.87	2
0.000975	8.8	8.86	0.54	0.08	0.01	3.1

## Sheet: Figure 7_1
DMF5		185	144	112	108	101	88	87	86	82	81	75	73	71	70	69	68	62	59	55	54	52	51	51	45	45	44	44	43	41	41	40	39	37	36	36	36	35	35	34	34	33	33	33	32	31	29	27	25
MART1		104	129	56	29	39	63	54	22	107	45	81	75	35	20	34	33	25	96	60	37	79	29	20	49	13	54	32	50	22	45	17	109	11	35	26	43	95	37	43	3	42	60	60	15	23	48	23	31
[truncated: 208 more columns]

## Sheet: Figure 7_2
	DFM5+	DMF5-
	104	0
	129	0
	56	0
	29	0
	39	1
	63	0
	54	0
	22	0
	107	0
	45	3
	81	0
	75	0
	35	0
	20	0
	34	0
	33	0
	25	0
	96	0
	60	0
	37	0
	79	0
	29	0
	20	0
	49	0
	13	0
	54	0
	32	0
	50	0
	22	0
	45	0
	17	0
	109	0
	11	0
	35	1
	26	0
	43	0
	95	0
	37	0
	43	0
	3	0
	42	0
	60	11
	60	1
	15	1
	23	0
	48	0
	23	0
	31	0
	58	0
	28	0
	38	0
	47	0
	38	0
	81	1
	43	0
	31	0
	26	0
	35	0
	43	0
	54	9
	38	0
	23	49
	75	0
	22	0
	25	2
	9	0
	0	0
	15	0
	32	0
	4	0
	35	0
	26	0
	0	0
	0	0
	22	0
	36	0
	11	0
	0	0
	21	0
	0	0
	0	0
	0	0
	0	0
	42	0
	0	0
	0	0
	0	0
	0	0
	0	0
	30	0
	0	0
	0	0
	33	0
	0	0
	0	0
	26	0
	0	0
	0	0
	0	0
	0	0
	19	0
	0	0
	0	0
	0	0
	0	0
	0	0
	0	0
	0	0
	0	40
	0	1
	0	0
	0	0
	0	0
	9	0
	0	0
	19	3
	0	0
	0	0
	12	4
	29	1
	0	1
	1	0
	0	0
	0	0
	0	0
	9	0
	0	0
	0	0
	0	1
	23	0
	0	0
	0	0
	0	2
	3	0
	0	0
	19	0
	0	0
	0	0
	0	1
	0	0
	0	0
	1	0
	0	0
	0	0
	0	0
	1	0
	0	1
	0	0
	0	0
	0	1
	0	0
	0	0
	0	0
	0	0
	0	0
	0	0
	13	4
	0	0
	0	1
	0	0
	0	0
	0	0
	0	0
	0	0
	0	0
	0	2
	0	0
	0	0
	0	0
	0	0
	0	0
	0	0
	0	0
	0	0
	0	0
	1	0
	0	0
	60	17
	0	0
	0	1
	0	0
	0	0
	0	0
	1	0
	0	0
	0	0
	0	0
	0	0
	0	0
	0	0
	0	0
	0	0
	0	0
	0	1
	0	0
	0	0
	0	0
	0	0
	1	0
	0	1
	0	0
	0	0
	0	0
	2	0
	0	41
	0	0
	0	0
	0	0
	0	0
	0	0
	0	3
	0	27
	1	1
	0	0
	0	0
	0	0
	0	1
	0	0
	0	0
	0	0
	0	0
	0	0
	0	0
	0	0
	0	0
	0	12
	0	0
	0	0
	0	0
	0	3
	0	0
	0	0
	0	0
	0	78
	0	0
	0	0
	0	0
	0	0
	0	0
	0	41
	0	0
	0	0
	0
	0	0
	0	0
	0	1
	0	1
	0	0
	0	0
	0	0
	0	0
	0	0
	0	0
	1	2
	0	4
	0	0
	0	0
	0	1
	0	0
	0	0
	0	0
	0	0
	0	1
	0	0
	0	0
	0	0
	1	0
	0	0
	43	0
	0	0
	0	0
	0	0
	0	0
	1	0
	0	0
	0	0
	0	1
	0	0
	0	0
	0	0
	0	0
	0	0
	0	0
	0	0
	0	1
	0	0
	0	0
	0	0
	0	21
	0	0
	1	0
	0	0
	0	0
	0	0
	0	0
	0	0
	0	0
	0	0
	0	0
	0	0
	0	0
	0	0
	0	0
	2	0
	0	0
	0	0
	0	0
	2	0
	0	0
	0	0
	1	29
	0	0
	0	0
	1	0
	0	2
	0	0
	1	0
	0	0
	0	0
	0	0
	0	0
	0	0
	0	0
	0	0
	0	0
	0	0
	1	0
	0	0
	0	0
	2	0
	0	0
	0	0
	0	0
	0	0
	0	0
	0	0
	0	0
	0	0
	0	0
	0	0
	0	0
	2	0
	0	0
	0	0
	0	0
	0	0
	0	0
	0	0
	0	0
	0	0
	2	0
	0	0
	0	0
	0	0
	0	0
	0	0
	0	0
	0	0
	0	0
	1	0
	0	0
	0	0
	0	0
	0	0
	0	0
	0	0
	0	0
	1	0
	0	0
	0	0
	0	0
	0	0
	0	0
	0	0
	0	0
	0	0
	0	0
	0	0
	0	0
	1	0
	0	0
	0	0
	0	0
	0	0
	0	0
	0	0
	0	0
	0	0
	0	0
	0	0
	0	0
	0	0
	2	0
	0	0
	0
	0
	0
	0
	0
	0
	0
	0
	0
	0
	0
	0
	0
	0
	0
	0
	0
	1
	0
	1
	0
	0
	1
	0
	0
	0
	0
	0
	0
	0
	0
	0
	0
	0
	0
	0
	1
	0
	0
	0
	0
	0
	0
	0
	0
	0
	0
	0
	0
	0
	0
	0
	0
	0
	0
	0
	0
	0
	0
	0
	0
	0
	0
	0
	0
	0
	0
	0
	0
	0
	1
	0
	0
	0
	0
	0
	0
	0
	0
	0
	0
	0
	0
	0
	0
	0
	0
	0
	0
	0
	0
	0
	0
	0
	0
	0
	0
	0
	0
	0
	0
	0
	0
	0
	0
	0
	0
	1
	0
	0
	0
	0
	0
	0
	0
	0
	0
	0
	0
	0
	2
	0
	4
	1
	0
	1
	0
	0
	0
	2
	0
	0
	0
	0
	0
	0
	0
	0
	0
	0
	0
	0
	0
	0
	0
	0
	0
	0
	0
	0
	0
	0
	0
	1
	0
	0
	1
	0
	0
	16
	0
	0
	0
	1
	0
	0
	0
	0
	0
	0
	0
	1
	0
	1
	0
	1
	1
	0
	0
	0
	0
	0
	1
	1
	0
	0
	0
	0
	0
	0
	0
	0
	0
	0
	0
	0
	0
	28
	0
	1
	0
	0
	0
	0
	0
	0
	0
	0
	0
	1
	0
	0

[truncated: 15 more sheets: Figure 7_3, Figure 7_4, Figure 7_5, Figure 7_6, Figure 7_7, Figure 7_8, Figure 7_9, Figure 7_10, Figure 7_12, Figure 7_13, Figure 7_14, Figure 7_15,  S Table 3, Figure S6_b, Figure S7_b]
